# Supplementary material for: N-(2-Chloro-4-nitro­phen­yl)maleamic acid monohydrate
Source: Acta Crystallogr Sect E Struct Rep Online. 2011 Dec 14;68(Pt 1):o99–o100. doi: 10.1107/S1600536811052573 (PMC3254448; doi:10.1107/S1600536811052573)
Supplement: Supplementary file 2 [file e-68-00o99-Isup2.hkl]

# 
# h,k,l, Fc-squared, Fo-squared, sigma(Fo-squared) and status flag 
# 
data_I
_shelx_title ' NEW: CMCA' 
_shelx_refln_list_code          4 
_shelx_F_calc_maximum      659.76 
_exptl_crystal_F_000      1184.00 
_reflns_d_resolution_high  0.8002 
 
loop_ 
 _symmetry_equiv_pos_as_xyz 
 'x, y, z' 
 '-x, -y+1/2, z+1/2' 
 'x, -y, -z' 
 '-x, y+1/2, -z+1/2' 
 'x+1/2, y+1/2, z' 
 '-x+1/2, -y+1, z+1/2' 
 'x+1/2, -y+1/2, -z' 
 '-x+1/2, y+1, -z+1/2' 
 '-x, -y, -z' 
 'x, y-1/2, -z-1/2' 
 '-x, y, z' 
 'x, -y-1/2, z-1/2' 
 '-x+1/2, -y+1/2, -z' 
 'x+1/2, y, -z-1/2' 
 '-x+1/2, y+1/2, z' 
 'x+1/2, -y, z-1/2' 
 
_cell_length_a     6.7499 
_cell_length_b    20.3357 
_cell_length_c    17.1671 
_cell_angle_alpha  90.000 
_cell_angle_beta   90.000 
_cell_angle_gamma  90.000 
 
_shelx_F_squared_multiplier     1.000 
 
loop_ 
 _refln_index_h 
 _refln_index_k 
 _refln_index_l 
 _refln_F_squared_calc 
 _refln_F_squared_meas 
 _refln_F_squared_sigma 
 _refln_observed_status 
   2   0   0   435282.41   431324.78   5031.63 o 
   4   0   0    75196.91    77221.80    505.60 o 
   6   0   0     8027.40     7617.59    131.12 o 
   8   0   0     1061.05      860.47     40.01 o 
   2   2   0    15690.93    14757.07     50.57 o 
   4   2   0      665.00      715.83      9.24 o 
   6   2   0      383.84      349.42     10.67 o 
   8   2   0       70.24       46.64     10.17 o 
   2   4   0    39519.26    38816.96    320.60 o 
   4   4   0     2112.10     2062.67     15.72 o 
   6   4   0      317.40      315.26      9.46 o 
   8   4   0       13.59       11.38      6.37 o 
   0   6   0     1752.87     1187.29     27.73 o 
   2   6   0     1537.09     1175.97     13.31 o 
   4   6   0       14.19       13.49      2.18 o 
   6   6   0       77.10       99.88      7.75 o 
   8   6   0        3.06        1.03      7.02 o 
   0   8   0      207.39       63.35      6.13 o 
   2   8   0     1033.27     1044.18     13.49 o 
   4   8   0       12.39       12.56      2.53 o 
   6   8   0       11.49        9.88      4.55 o 
   8   8   0        3.22       -9.79      9.79 o 
   0  10   0       23.19       31.21      5.00 o 
   2  10   0      520.17      532.60     11.15 o 
   4  10   0      192.58      180.78      7.35 o 
   6  10   0       62.91       66.33      7.86 o 
   0  12   0        9.55        8.57      4.78 o 
   2  12   0      438.44      468.36     10.36 o 
   4  12   0       71.63       94.61      5.56 o 
   6  12   0       60.75       78.38      7.84 o 
   0  14   0     1300.11     1254.41     28.03 o 
   2  14   0     2000.04     2038.67     27.52 o 
   4  14   0      704.98      702.01     15.51 o 
   6  14   0      258.58      288.08     14.77 o 
   0  16   0     1014.31      978.96     34.60 o 
   2  16   0      710.39      669.46     18.13 o 
   4  16   0      700.92      744.68     19.22 o 
   6  16   0      242.90      279.24     17.07 o 
   0  18   0     1364.60     1163.95     75.41 o 
   2  18   0      985.83     1084.20     24.56 o 
   4  18   0      279.62      367.10     18.30 o 
   0  20   0     2003.90     2059.71    106.22 o 
   2  20   0     1251.62     1271.05     48.13 o 
   4  20   0      410.36      408.44     20.35 o 
   0  22   0      690.36      628.71     63.50 o 
   2  22   0      399.42      424.86     24.13 o 
   4  22   0       83.86       79.53      9.53 o 
   0  24   0      922.81      982.80     83.50 o 
   2  24   0      623.16      651.50     39.53 o 
   3   1   1       95.62       84.88      2.33 o 
   5   1   1       49.87       50.86      2.36 o 
   7   1   1       13.98       14.69      4.09 o 
   2   2   1     3545.23     3547.82     12.53 o 
   4   2   1     2101.92     2076.43     12.23 o 
   6   2   1      499.14      480.13      8.39 o 
   8   2   1       85.26       78.75      7.47 o 
   1   3   1     5050.00     5077.94     17.99 o 
   3   3   1      993.13     1005.28      7.11 o 
   5   3   1      145.89      120.26      3.26 o 
   7   3   1       24.64       20.05      3.81 o 
   0   4   1      197.57      232.08      5.86 o 
   2   4   1      296.95      389.18      4.34 o 
   4   4   1       32.74       15.60      1.34 o 
   6   4   1        2.31        1.79      1.84 o 
   8   4   1        0.02       -0.68      4.61 o 
   1   5   1     5752.27     5830.07     22.20 o 
   3   5   1     1291.19     1337.78      8.99 o 
   5   5   1      189.31      190.92      4.75 o 
   7   5   1       20.14       22.35      3.57 o 
   0   6   1     4065.47     4201.62     45.30 o 
   2   6   1     4668.30     4707.93     19.08 o 
   4   6   1      740.32      750.87      7.78 o 
   6   6   1      206.83      228.28      6.73 o 
   8   6   1       17.40       11.61      5.50 o 
   1   7   1    15062.76    15815.73     73.21 o 
   3   7   1     3879.60     4143.13     18.49 o 
   5   7   1      522.59      539.88      9.27 o 
   7   7   1       45.46       40.36      5.43 o 
   0   8   1      545.50      558.13     11.63 o 
   2   8   1     1624.89     1492.64     10.51 o 
   4   8   1      106.14       94.92      3.43 o 
   6   8   1       41.63       48.46      4.07 o 
   1   9   1     1640.93     1876.88     14.53 o 
   3   9   1      479.49      458.85      6.48 o 
   5   9   1      124.14      101.79      4.70 o 
   7   9   1       29.49       25.16      4.30 o 
   0  10   1     1715.62     1611.54     22.05 o 
   2  10   1       87.55      111.27      3.64 o 
   4  10   1      230.87      258.40      5.84 o 
   6  10   1        9.56        7.50      3.24 o 
   1  11   1     1871.17     2257.54     17.40 o 
   3  11   1     1003.56     1026.97     11.16 o 
   5  11   1      272.39      259.09      6.45 o 
   7  11   1       44.22       34.28      5.65 o 
   0  12   1     6218.76     6081.37     47.32 o 
   2  12   1     1599.32     1689.40     13.93 o 
   4  12   1      879.12      911.84     11.71 o 
   6  12   1       89.83       67.72      5.23 o 
   1  13   1     3826.62     4065.34     22.86 o 
   3  13   1     1463.62     1378.30     12.87 o 
   5  13   1      331.01      284.57      7.42 o 
   7  13   1       59.98       55.02      7.13 o 
   0  14   1       80.80      119.31      6.79 o 
   2  14   1      544.61      585.79      9.89 o 
   4  14   1       10.78        7.40      2.22 o 
   6  14   1       16.52       19.50      3.81 o 
   1  15   1      799.86      785.74     12.20 o 
   3  15   1      142.75      157.22      5.16 o 
   5  15   1        2.48        3.89      3.50 o 
   0  16   1     1684.98     1692.78     29.43 o 
   2  16   1     2256.41     2347.67     22.86 o 
   4  16   1      402.51      388.15      9.51 o 
   6  16   1      113.20      136.75      8.84 o 
   1  17   1     1578.07     1566.14     20.00 o 
   3  17   1      644.28      590.06     11.00 o 
   5  17   1      145.46      125.62      7.08 o 
   0  18   1     1465.88     1386.54     88.04 o 
   2  18   1      331.72      285.66      8.68 o 
   4  18   1      192.35      212.61     10.05 o 
   1  19   1       79.37       81.20      5.85 o 
   3  19   1       22.84       29.55      4.93 o 
   5  19   1        2.76        1.97      3.64 o 
   0  20   1      270.63      270.32     28.11 o 
   2  20   1       12.14        3.31      5.12 o 
   4  20   1        9.18       27.58      4.86 o 
   1  21   1     1253.02     1267.11     38.09 o 
   3  21   1      580.79      588.02     17.48 o 
   0  22   1      138.15      141.57     52.16 o 
   2  22   1       24.71       15.24      5.79 o 
   4  22   1       47.29       56.16      7.79 o 
   1  23   1       10.28       16.40      9.08 o 
   3  23   1       16.18       19.03      4.47 o 
   0  24   1      137.32      178.10     26.45 o 
   2  24   1       52.50       37.82      8.95 o 
   1  25   1      248.28      267.03     23.10 o 
   2   0   2      565.76      237.82      4.97 o 
   4   0   2     1461.51     1570.69     17.04 o 
   6   0   2      277.54      255.17      8.60 o 
   8   0   2       90.72       74.00     10.19 o 
   3   1   2       54.85       54.15      2.30 o 
   5   1   2       46.58       59.47      2.95 o 
   7   1   2        7.82       15.88      3.84 o 
   2   2   2    21362.56    20410.75     70.14 o 
   4   2   2     1655.82     1740.05     11.65 o 
   6   2   2      701.25      720.77     10.48 o 
   8   2   2      108.92       79.02      7.23 o 
   1   3   2     7877.25     8394.71     23.89 o 
   3   3   2     1134.18     1254.07      8.24 o 
   5   3   2       35.31       31.35      2.04 o 
   7   3   2        0.06        1.26      3.59 o 
   0   4   2    12397.02    10493.48     46.29 o 
   2   4   2       65.46        1.22      0.87 o 
   4   4   2      199.62      235.57      4.22 o 
   6   4   2        2.39        6.41      1.50 o 
   8   4   2        0.39        5.72      5.24 o 
   1   5   2     3313.44     3472.02     12.90 o 
   3   5   2     1581.57     1458.78      9.39 o 
   5   5   2      377.80      354.03      6.44 o 
   7   5   2       41.96       44.14      4.81 o 
   0   6   2        4.46       61.27      4.52 o 
   2   6   2     2410.42     2048.76     10.85 o 
   4   6   2      113.75      160.90      3.76 o 
   6   6   2       17.92       18.72      2.03 o 
   8   6   2       12.69       25.56      5.81 o 
   1   7   2     3311.88     3304.54     15.98 o 
   3   7   2     1245.56     1150.47      8.44 o 
   5   7   2      257.75      211.82      6.13 o 
   7   7   2       32.91       26.55      4.75 o 
   0   8   2     1430.93     1274.06     17.78 o 
   2   8   2      221.83      180.25      4.06 o 
   4   8   2       64.09       57.73      2.72 o 
   6   8   2        9.42       15.95      2.86 o 
   1   9   2     4495.76     4695.53     21.17 o 
   3   9   2     2128.08     2105.89     13.53 o 
   5   9   2      521.40      486.96      8.64 o 
   7   9   2       73.02       65.47      6.67 o 
   0  10   2    14330.50    15260.54     75.15 o 
   2  10   2     3307.07     3680.34     22.81 o 
   4  10   2     1414.68     1388.62     12.55 o 
   6  10   2      172.92      129.89      6.91 o 
   1  11   2        3.89        7.13      1.57 o 
   3  11   2      330.97      341.17      5.73 o 
   5  11   2      302.49      304.95      6.58 o 
   7  11   2       80.67       96.99      7.81 o 
   0  12   2        0.06        5.92      3.02 o 
   2  12   2      279.58      315.25      6.24 o 
   4  12   2        1.32        4.94      1.75 o 
   6  12   2        0.22       -1.81      3.24 o 
   1  13   2      830.76      695.04     10.66 o 
   3  13   2      226.25      222.03      5.40 o 
   5  13   2       30.43       28.94      3.22 o 
   7  13   2        1.45       14.08      5.27 o 
   0  14   2     1003.25      976.23     19.90 o 
   2  14   2     1226.47     1327.48     14.80 o 
   4  14   2      221.47      224.36      6.25 o 
   6  14   2       83.40       80.40      6.09 o 
   1  15   2     5254.44     5348.69     36.21 o 
   3  15   2     3193.31     3573.60     23.84 o 
   5  15   2     1130.20     1284.68     20.59 o 
   0  16   2     1471.21     1585.32     30.83 o 
   2  16   2      714.03      726.76     12.41 o 
   4  16   2      418.81      447.86     11.19 o 
   6  16   2      115.50      121.69      8.54 o 
   1  17   2     1216.52     1211.83     18.78 o 
   3  17   2      558.32      559.65     11.51 o 
   5  17   2      155.29      157.12      8.09 o 
   0  18   2      562.22      579.19     29.23 o 
   2  18   2      577.30      586.74     12.23 o 
   4  18   2      267.02      245.41     10.09 o 
   1  19   2      975.79      940.43     17.13 o 
   3  19   2      421.67      449.15     15.53 o 
   5  19   2       82.05      107.21      7.44 o 
   0  20   2      161.63      161.81     21.88 o 
   2  20   2      128.93      115.36      8.49 o 
   4  20   2       79.38       67.65      6.37 o 
   1  21   2       50.95       35.13      6.56 o 
   3  21   2       36.98       30.68      5.32 o 
   0  22   2        7.38       -3.89     10.10 o 
   2  22   2        2.71        0.86      6.53 o 
   4  22   2        0.31        3.38      4.79 o 
   1  23   2      701.38      739.50     30.97 o 
   3  23   2      345.08      388.44     16.93 o 
   0  24   2       84.14       95.51     20.53 o 
   2  24   2       71.75       41.93      9.18 o 
   1  25   2        0.17       -5.02     12.91 o 
   1   1   3    13021.26    13901.14     47.92 o 
   3   1   3     3660.01     3830.99     16.27 o 
   5   1   3      673.56      681.47      9.28 o 
   7   1   3      111.71      102.70      7.16 o 
   0   2   3     4988.09     5071.04     17.45 o 
   2   2   3      667.49      655.13      5.29 o 
   4   2   3        9.67       13.91      1.47 o 
   6   2   3       60.33       65.51      3.83 o 
   8   2   3        9.68       11.73      4.68 o 
   1   3   3     5395.43     5667.20     25.79 o 
   3   3   3     1582.92     1444.11      9.10 o 
   5   3   3      235.17      211.05      4.74 o 
   7   3   3       27.79       24.39      3.86 o 
   0   4   3      309.73      386.37      8.58 o 
   2   4   3       24.27       19.77      1.32 o 
   4   4   3        4.31        9.67      1.56 o 
   6   4   3       37.02       45.02      3.03 o 
   8   4   3        8.02        8.00      4.64 o 
   1   5   3      208.25      233.26      3.88 o 
   3   5   3       93.59       95.42      2.67 o 
   5   5   3       14.32       18.48      2.12 o 
   7   5   3        4.68        0.95      3.72 o 
   0   6   3     2369.07     2498.10     26.97 o 
   2   6   3     1995.54     2043.50     11.97 o 
   4   6   3        3.07        3.57      1.38 o 
   6   6   3        1.04        2.02      1.75 o 
   8   6   3        3.52        0.60      5.04 o 
   1   7   3     1919.86     1601.43     13.32 o 
   3   7   3      235.20      184.97      3.96 o 
   5   7   3        9.46        5.21      1.26 o 
   7   7   3        2.06       -4.12      4.12 o 
   0   8   3     9220.07     9160.78     52.59 o 
   2   8   3     2123.36     2349.01     15.44 o 
   4   8   3      760.13      857.57      9.28 o 
   6   8   3       46.91       50.20      4.59 o 
   1   9   3    12796.73    14042.07     43.24 o 
   3   9   3     3656.38     4133.64     21.49 o 
   5   9   3      733.39      739.07     11.87 o 
   7   9   3      117.28       96.65      9.15 o 
   0  10   3      190.47      121.52      5.39 o 
   2  10   3      237.25      210.64      5.09 o 
   4  10   3       22.47       11.68      2.03 o 
   6  10   3       68.10       75.00      5.51 o 
   1  11   3     3951.74     3979.18     25.61 o 
   3  11   3     1768.97     1651.45     12.85 o 
   5  11   3      401.64      387.97      9.13 o 
   7  11   3       71.23       85.23      8.05 o 
   0  12   3     3283.99     3333.95     39.29 o 
   2  12   3     3326.85     3334.61     20.83 o 
   4  12   3      147.10      149.34      5.30 o 
   6  12   3        8.42       17.15      3.84 o 
   1  13   3     3588.92     3713.77     22.77 o 
   3  13   3     1426.33     1535.04     14.34 o 
   5  13   3      277.62      308.12      8.57 o 
   7  13   3       43.44       45.73      6.36 o 
   0  14   3      705.24      607.06     17.07 o 
   2  14   3        4.25        6.39      1.82 o 
   4  14   3       46.21       65.41      4.24 o 
   6  14   3        0.01       -3.97      3.97 o 
   1  15   3      158.26      149.72      5.91 o 
   3  15   3      154.00      156.63      5.48 o 
   5  15   3       93.01       94.01      6.25 o 
   0  16   3     5847.64     5838.17     73.01 o 
   2  16   3     2120.86     2190.40     21.02 o 
   4  16   3      893.09     1043.23     17.32 o 
   6  16   3      103.75       81.62      7.45 o 
   1  17   3     1238.69     1276.66     19.07 o 
   3  17   3      758.00      764.92     15.08 o 
   5  17   3      274.66      268.91     10.25 o 
   0  18   3      929.32      817.55     28.09 o 
   2  18   3     1020.23     1036.71     16.80 o 
   4  18   3       84.07       64.71      5.45 o 
   1  19   3      185.60      172.16      7.42 o 
   3  19   3       59.42       57.11      5.93 o 
   5  19   3       12.08        7.12      4.10 o 
   0  20   3      276.42      240.74     13.97 o 
   2  20   3      415.05      465.99     18.38 o 
   4  20   3       48.13       34.40      4.80 o 
   1  21   3      177.58      190.44     12.42 o 
   3  21   3      148.21      146.09      9.97 o 
   0  22   3       11.90        4.29      9.14 o 
   2  22   3      101.27      130.12     12.26 o 
   4  22   3       30.95       30.00      5.29 o 
   1  23   3      194.44      223.60     17.71 o 
   3  23   3       92.00       86.76      9.52 o 
   0  24   3       65.95       63.69     19.84 o 
   2  24   3        9.32        3.59      7.52 o 
   0   0   4    28029.33    32406.31   1900.91 o 
   2   0   4    35999.09    34497.67    220.98 o 
   4   0   4     2398.15     2400.05     20.77 o 
   6   0   4      425.65      453.75     11.87 o 
   8   0   4       21.27       19.68      8.27 o 
   1   1   4      483.89      484.63      6.93 o 
   3   1   4      181.33      237.36      3.94 o 
   5   1   4       62.54       61.80      3.13 o 
   7   1   4       14.27       12.05      3.77 o 
   2   2   4     6242.26     5478.77     17.21 o 
   4   2   4       19.59       19.40      1.67 o 
   6   2   4       39.73       51.86      3.40 o 
   8   2   4        2.27        8.54      4.48 o 
   1   3   4      421.04      559.09      7.04 o 
   3   3   4       91.68       81.11      2.37 o 
   5   3   4        4.47        3.52      1.72 o 
   7   3   4        0.06        4.36      3.66 o 
   0   4   4    33474.27    30240.79    252.52 o 
   2   4   4     4484.64     5299.59     18.49 o 
   4   4   4     3227.48     3405.31     16.07 o 
   6   4   4      339.57      316.55      7.50 o 
   8   4   4       53.47       52.14      6.44 o 
   1   5   4     1999.09     2011.30     12.08 o 
   3   5   4      197.78      173.07      3.58 o 
   5   5   4        0.35       -0.73      1.68 o 
   7   5   4        1.80        0.69      3.58 o 
   0   6   4    30718.24    30552.54    221.84 o 
   2   6   4     5055.98     5830.56     27.94 o 
   4   6   4     2431.77     2453.79     14.93 o 
   6   6   4      228.40      210.01      7.50 o 
   8   6   4       38.99       29.75      6.96 o 
   1   7   4       21.48       46.13      2.55 o 
   3   7   4       13.06       19.15      1.58 o 
   5   7   4        5.28        4.42      2.20 o 
   7   7   4        0.30       -1.89      3.81 o 
   0   8   4     1865.53     2466.56     31.08 o 
   2   8   4     5910.64     6162.56     25.83 o 
   4   8   4     1019.52     1098.63     11.27 o 
   6   8   4      441.20      444.89     12.56 o 
   1   9   4     1920.73     2248.85     17.40 o 
   3   9   4      356.11      387.90      6.13 o 
   5   9   4       32.77       20.03      2.12 o 
   7   9   4        2.46        4.49      4.62 o 
   0  10   4      134.44      139.92      6.23 o 
   2  10   4     1202.41     1170.80     13.42 o 
   4  10   4       56.34       58.85      3.07 o 
   6  10   4       34.31       42.69      4.57 o 
   1  11   4     1180.85     1368.48     14.35 o 
   3  11   4      395.37      353.47      7.07 o 
   5  11   4       43.14       31.11      3.15 o 
   7  11   4        4.73        3.23      4.97 o 
   0  12   4      355.02      413.46      9.98 o 
   2  12   4        2.24        3.12      2.08 o 
   4  12   4       40.31       40.73      3.45 o 
   6  12   4        0.20       -3.32      3.32 o 
   1  13   4      366.02      328.81      7.96 o 
   3  13   4      110.61      140.53      6.11 o 
   5  13   4       21.26       25.44      3.27 o 
   7  13   4        1.43        7.68      8.26 o 
   0  14   4      625.00      713.68     15.76 o 
   2  14   4       81.86       78.39      5.27 o 
   4  14   4       55.47       58.02      4.71 o 
   6  14   4        0.14        0.65      4.21 o 
   1  15   4     2548.56     2638.83     29.73 o 
   3  15   4     1038.28     1047.30     15.86 o 
   5  15   4      259.71      235.76      9.04 o 
   0  16   4      696.80      779.82     18.80 o 
   2  16   4      257.42      262.03     10.42 o 
   4  16   4      140.03      141.68      7.71 o 
   6  16   4       24.59       13.39      5.12 o 
   1  17   4     2345.40     2282.43     31.03 o 
   3  17   4     1029.02     1013.41     22.88 o 
   5  17   4      247.49      227.73     10.15 o 
   0  18   4      653.73      601.57     15.37 o 
   2  18   4      677.29      619.90     16.55 o 
   4  18   4      307.17      301.46     11.24 o 
   1  19   4      219.75      229.82     12.72 o 
   3  19   4       80.14       65.01      6.60 o 
   5  19   4       10.45        7.10      5.02 o 
   0  20   4      136.51      142.07     17.55 o 
   2  20   4       84.26       88.42      8.51 o 
   4  20   4        9.74       28.05      5.64 o 
   1  21   4        1.07        5.80      5.56 o 
   3  21   4        6.00        6.16      4.61 o 
   0  22   4        0.80       -0.46      8.80 o 
   2  22   4        4.17        4.77      7.01 o 
   1  23   4      154.71      149.82     14.57 o 
   3  23   4       67.27       81.74      9.04 o 
   0  24   4      252.44      269.20     32.26 o 
   2  24   4      210.56      242.59     17.49 o 
   1   1   5      275.84      214.47      4.70 o 
   3   1   5      191.37      170.98      3.34 o 
   5   1   5       77.66       73.04      3.31 o 
   7   1   5       10.60       11.67      3.73 o 
   0   2   5    12197.24    12401.91     73.76 o 
   2   2   5     7673.87     7660.20     24.45 o 
   4   2   5     1601.41     1543.34     10.73 o 
   6   2   5      326.09      309.71      7.33 o 
   8   2   5       37.12       34.57      7.85 o 
   1   3   5      293.02      394.59      6.27 o 
   3   3   5       90.31       86.26      2.53 o 
   5   3   5        7.15        6.69      1.90 o 
   7   3   5        3.61        3.95      3.57 o 
   0   4   5     1358.50     1320.23     12.30 o 
   2   4   5        1.44        3.24      1.13 o 
   4   4   5       30.69       39.68      2.25 o 
   6   4   5       44.69       55.74      3.78 o 
   8   4   5        4.16        1.49      5.61 o 
   1   5   5      305.71      263.24      5.29 o 
   3   5   5       49.74      101.57      3.11 o 
   5   5   5       53.72       49.04      3.64 o 
   7   5   5       23.23        9.09      3.75 o 
   0   6   5    30298.63    31458.06     74.38 o 
   2   6   5    11104.58    12256.61     45.91 o 
   4   6   5     2823.26     3067.58     18.14 o 
   6   6   5      308.02      290.71      8.82 o 
   1   7   5    12730.44    14188.64     45.28 o 
   3   7   5     4136.50     4049.65     17.76 o 
   5   7   5      581.81      537.68      9.92 o 
   7   7   5       85.33       82.46      6.93 o 
   0   8   5      522.30      380.20     11.41 o 
   2   8   5       84.49       90.76      3.11 o 
   4   8   5      663.49      753.32      8.88 o 
   6   8   5      120.78      124.60      6.00 o 
   1   9   5     4673.27     5286.15     31.42 o 
   3   9   5     1918.64     2219.65     14.43 o 
   5   9   5      583.40      575.57      9.93 o 
   7   9   5       95.24       85.77      7.06 o 
   0  10   5     1979.24     2329.07     28.26 o 
   2  10   5     2601.65     2788.14     20.30 o 
   4  10   5      193.58      197.70      5.65 o 
   6  10   5       51.18       53.05      4.85 o 
   1  11   5      161.85       85.53      3.92 o 
   3  11   5       11.87        8.26      1.79 o 
   5  11   5        1.07        2.47      2.07 o 
   7  11   5        0.61       -4.57      5.34 o 
   0  12   5      275.98      264.53     10.74 o 
   2  12   5      192.72      133.95      5.19 o 
   4  12   5       77.07       47.76      3.27 o 
   6  12   5       71.55       88.84      6.77 o 
   1  13   5      324.30      305.24      7.28 o 
   3  13   5      107.44      122.76      6.07 o 
   5  13   5       47.98       61.43      4.48 o 
   0  14   5      395.61      369.20     15.91 o 
   2  14   5     1064.15     1059.41     16.81 o 
   4  14   5      155.02      129.54      6.50 o 
   6  14   5       65.36       85.69      7.50 o 
   1  15   5       43.07       46.13      4.36 o 
   3  15   5        0.44        0.70      3.66 o 
   5  15   5        1.07        6.32      3.59 o 
   0  16   5      529.67      380.14     22.65 o 
   2  16   5      118.61       79.02      6.57 o 
   4  16   5      332.83      398.96     12.04 o 
   6  16   5       82.39       69.10      7.31 o 
   1  17   5      349.59      362.26     11.76 o 
   3  17   5      223.84      210.65     11.50 o 
   5  17   5       69.81       66.20      5.85 o 
   0  18   5      119.41      127.38     14.55 o 
   2  18   5        3.76        2.78      3.77 o 
   4  18   5        1.36        8.22      4.02 o 
   1  19   5      570.37      517.31     15.52 o 
   3  19   5      323.66      276.00     13.62 o 
   5  19   5       95.46       75.78      6.99 o 
   0  20   5       22.62       13.10      7.50 o 
   2  20   5       88.74      122.98      9.56 o 
   4  20   5        0.04       -4.56      4.56 o 
   1  21   5      138.60      145.80     12.37 o 
   3  21   5       68.59       55.77      7.23 o 
   0  22   5      407.58      370.44     27.07 o 
   2  22   5      441.67      527.66     23.94 o 
   1  23   5        1.67        3.42      7.21 o 
   3  23   5        1.30       -0.82      8.91 o 
   0  24   5      217.45      225.65     29.62 o 
   0   0   6     6083.94     4808.23     48.07 o 
   2   0   6      116.15       55.93      2.89 o 
   4   0   6       72.04       58.28      2.90 o 
   6   0   6       27.88       50.59      4.57 o 
   8   0   6        2.02       -8.92     10.72 o 
   1   1   6     4052.43     4362.18     21.16 o 
   3   1   6     1517.15     1378.15     10.38 o 
   5   1   6      291.52      314.82      7.29 o 
   7   1   6       30.82       43.62      6.74 o 
   0   2   6       30.71      167.00      5.39 o 
   2   2   6     3451.65     3096.84     17.59 o 
   4   2   6        4.54        8.46      1.56 o 
   6   2   6       20.01       25.95      2.75 o 
   8   2   6        0.28        0.58      5.96 o 
   1   3   6      191.82      199.38      3.66 o 
   3   3   6       85.54       97.18      2.86 o 
   5   3   6       21.61       20.98      2.35 o 
   7   3   6        4.30       -1.00      4.59 o 
   0   4   6      176.79       68.09      3.07 o 
   2   4   6     1324.08     1126.41     11.24 o 
   4   4   6       53.42       54.46      2.20 o 
   6   4   6        0.04        1.90      2.75 o 
   1   5   6        8.02       21.86      1.80 o 
   3   5   6      118.07       83.37      2.80 o 
   5   5   6       97.45       90.26      5.01 o 
   7   5   6       21.07       20.74      4.86 o 
   0   6   6    10608.67     9763.41     42.67 o 
   2   6   6      893.40     1010.52      9.59 o 
   4   6   6      583.73      568.90      8.28 o 
   6   6   6       10.92        0.57      3.08 o 
   1   7   6      185.04      226.61      4.96 o 
   3   7   6      149.76      113.36      3.79 o 
   5   7   6       36.79       23.13      2.96 o 
   7   7   6        9.54       10.03      4.98 o 
   0   8   6      694.14      976.73     12.78 o 
   2   8   6     2894.46     2878.30     17.37 o 
   4   8   6      280.67      261.45      6.03 o 
   6   8   6      107.21      109.20      5.80 o 
   1   9   6      155.68      121.95      4.06 o 
   3   9   6      331.90      397.24      6.73 o 
   5   9   6      239.73      266.96      7.12 o 
   7   9   6       44.01       46.86      6.20 o 
   0  10   6     1064.96     1186.93     18.88 o 
   2  10   6     1974.31     1893.32     15.88 o 
   4  10   6      114.13       75.94      3.64 o 
   6  10   6       30.21       21.21      3.43 o 
   1  11   6        0.56        4.12      1.65 o 
   3  11   6       18.11       13.44      1.73 o 
   5  11   6       32.73       28.38      3.09 o 
   7  11   6        5.98        7.41      5.35 o 
   0  12   6      649.14      615.82     15.35 o 
   2  12   6       59.87       57.53      3.33 o 
   4  12   6      151.19      162.43      5.03 o 
   6  12   6       12.31        6.86      3.67 o 
   1  13   6     2729.09     2777.26     22.69 o 
   3  13   6     1214.33     1270.13     17.81 o 
   5  13   6      239.61      286.97     10.13 o 
   0  14   6     2134.97     2042.49     33.80 o 
   2  14   6      849.07      803.74     16.41 o 
   4  14   6      464.95      460.14      9.44 o 
   6  14   6       79.40       95.28      9.33 o 
   1  15   6     1840.43     1933.74     23.65 o 
   3  15   6      928.22      964.45     20.62 o 
   5  15   6      227.00      247.87     11.28 o 
   0  16   6     1634.28     1541.17     45.49 o 
   2  16   6      786.71      739.29     16.70 o 
   4  16   6      343.26      334.03     12.86 o 
   6  16   6       63.49       47.17      8.33 o 
   1  17   6      873.97      843.02     18.11 o 
   3  17   6      278.65      256.91     12.61 o 
   5  17   6       41.70       36.35      5.08 o 
   0  18   6      438.37      369.16     24.04 o 
   2  18   6      380.68      351.21     13.01 o 
   4  18   6      112.01      118.64      8.50 o 
   1  19   6     1223.38     1236.59     22.39 o 
   3  19   6      529.47      536.34     18.83 o 
   5  19   6      130.04      109.92      8.87 o 
   0  20   6      371.71      345.03     24.80 o 
   2  20   6      284.67      257.24     16.11 o 
   4  20   6       94.90       81.94      7.55 o 
   1  21   6       62.52       53.26      8.69 o 
   3  21   6       53.97       38.43     10.92 o 
   0  22   6        1.46        5.82      8.03 o 
   2  22   6        0.20       -0.75      7.10 o 
   1  23   6      371.52      394.93     21.04 o 
   0  24   6      174.47      234.54     22.79 o 
   1   1   7    36693.80    38355.97    208.59 o 
   3   1   7    10785.92    11506.14     56.52 o 
   5   1   7     1871.99     1909.31     17.10 o 
   7   1   7      263.16      230.69     14.11 o 
   0   2   7      264.11      181.90      6.10 o 
   2   2   7        5.88        6.20      1.61 o 
   4   2   7        6.29        7.35      1.40 o 
   6   2   7        0.89       -1.95      3.38 o 
   1   3   7     5661.46     5326.60     25.31 o 
   3   3   7     1433.66     1329.62     10.70 o 
   5   3   7      220.82      173.50      4.84 o 
   7   3   7       12.42        7.29      6.07 o 
   0   4   7      131.98      226.21      5.89 o 
   2   4   7      227.65      191.99      5.29 o 
   4   4   7       18.95       40.30      2.19 o 
   6   4   7        5.35        3.48      3.54 o 
   1   5   7     1313.74     1372.77     11.86 o 
   3   5   7      246.68      203.86      4.24 o 
   5   5   7        1.28        0.57      2.24 o 
   7   5   7        6.50        6.48      4.76 o 
   0   6   7       18.84       36.28      2.99 o 
   2   6   7      275.87      239.30      5.05 o 
   4   6   7        1.36        2.68      1.56 o 
   6   6   7        1.25        2.81      3.18 o 
   1   7   7    11892.00    12835.40     39.94 o 
   3   7   7     5040.70     5098.86     23.14 o 
   5   7   7     1072.74     1048.46     14.89 o 
   7   7   7      181.68      196.07     11.71 o 
   0   8   7      537.12      735.38     12.65 o 
   2   8   7     1592.09     1681.34     13.66 o 
   4   8   7      298.10      309.55      7.21 o 
   6   8   7      107.92      128.75      7.35 o 
   1   9   7     2285.96     2284.22     15.88 o 
   3   9   7      870.83      851.66     11.25 o 
   5   9   7      110.05      116.24      4.78 o 
   7   9   7       14.03       12.77      5.24 o 
   0  10   7      186.08      156.33      6.85 o 
   2  10   7       19.64       16.81      1.94 o 
   4  10   7       80.55       94.04      4.36 o 
   6  10   7       15.91        5.63      3.70 o 
   1  11   7       78.38       72.34      3.24 o 
   3  11   7       31.96       25.22      2.66 o 
   5  11   7       21.77       19.69      2.99 o 
   7  11   7        1.64        2.75      6.65 o 
   0  12   7        0.15        0.98      2.24 o 
   2  12   7      198.42      210.47      5.86 o 
   4  12   7        0.01        1.20      2.09 o 
   6  12   7        8.02        9.33      5.63 o 
   1  13   7     2878.79     2891.88     24.52 o 
   3  13   7     1032.89     1072.45     19.34 o 
   5  13   7      249.04      243.83      9.60 o 
   0  14   7      443.09      465.61     14.91 o 
   2  14   7        1.50        3.73      2.56 o 
   4  14   7       14.42       18.00      2.99 o 
   6  14   7        1.98        1.96      5.98 o 
   1  15   7       19.74       19.62      3.24 o 
   3  15   7       72.34       69.86      5.07 o 
   5  15   7       36.27       36.74      4.90 o 
   0  16   7      126.66      114.09     11.81 o 
   2  16   7        5.82       16.71      3.73 o 
   4  16   7        9.85       16.46      4.36 o 
   1  17   7      116.45       59.30      4.63 o 
   3  17   7       24.54       18.38      4.92 o 
   5  17   7        5.81       -1.34      5.37 o 
   0  18   7      165.54      159.03     16.48 o 
   2  18   7        7.17        2.02      4.39 o 
   4  18   7       32.08       25.27      4.83 o 
   1  19   7       41.84       31.85      5.95 o 
   3  19   7       10.48        8.40      4.83 o 
   0  20   7      592.21      580.39     32.30 o 
   2  20   7      196.28      167.72     12.67 o 
   4  20   7      123.59      153.51     10.95 o 
   1  21   7      338.73      391.66     17.92 o 
   3  21   7      277.92      334.64     18.28 o 
   0  22   7       25.87       50.25     11.21 o 
   2  22   7        0.01        4.64      5.69 o 
   1  23   7      221.33      217.84     16.00 o 
   0  24   7      230.93      225.06     19.83 o 
   0   0   8     7800.84     7308.99     61.01 o 
   2   0   8      796.76      926.84     16.01 o 
   4   0   8     1493.95     1559.08     18.69 o 
   6   0   8      203.69      199.10     12.08 o 
   1   1   8     1936.08     2078.07     15.04 o 
   3   1   8     1196.49     1203.47     11.34 o 
   5   1   8      424.06      422.11      8.43 o 
   7   1   8       65.58       56.08      7.65 o 
   0   2   8     8638.99     7989.48     40.72 o 
   2   2   8      445.81      517.64      8.01 o 
   4   2   8      353.74      330.88      6.15 o 
   6   2   8        0.05       -4.59      4.59 o 
   1   3   8     1528.32     1581.42     12.43 o 
   3   3   8      925.94      870.45      8.18 o 
   5   3   8      253.95      210.82      6.16 o 
   7   3   8       54.95       51.70      7.95 o 
   0   4   8     1889.05     1957.48     21.27 o 
   2   4   8      130.30       44.94      2.62 o 
   4   4   8        2.98        5.11      1.41 o 
   6   4   8       34.33       60.15      6.15 o 
   1   5   8     1133.79     1238.03     12.60 o 
   3   5   8      793.24      742.11      8.71 o 
   5   5   8      227.10      206.77      6.21 o 
   7   5   8       40.25       47.39      7.10 o 
   0   6   8     3160.29     3290.25     26.00 o 
   2   6   8     4506.08     4184.84     26.38 o 
   4   6   8      178.23      151.97      4.66 o 
   6   6   8       41.08       43.45      5.02 o 
   1   7   8        0.10        0.25      1.66 o 
   3   7   8        0.31        0.54      1.39 o 
   5   7   8        5.35        4.73      1.89 o 
   7   7   8        0.46       -5.00      5.00 o 
   0   8   8     1377.77     1297.23     17.20 o 
   2   8   8       79.48      103.12      3.50 o 
   4   8   8      388.57      419.80      8.68 o 
   6   8   8       43.55       49.22      6.09 o 
   1   9   8      306.18      301.04      6.07 o 
   3   9   8      104.24       99.77      4.30 o 
   5   9   8       36.86       31.95      3.11 o 
   7   9   8        3.13       -1.65      5.54 o 
   0  10   8     3407.09     3319.16     33.23 o 
   2  10   8      724.32      724.58     11.42 o 
   4  10   8      459.70      445.07      9.19 o 
   6  10   8       55.11       36.80      5.50 o 
   1  11   8      551.26      558.14      9.03 o 
   3  11   8      254.88      252.93      7.37 o 
   5  11   8       98.29       76.89      5.04 o 
   0  12   8     1128.75     1147.63     20.62 o 
   2  12   8     1596.10     1530.79     17.49 o 
   4  12   8      335.36      322.85      8.71 o 
   6  12   8      104.81      104.58     10.16 o 
   1  13   8     1080.18      947.99     12.85 o 
   3  13   8      405.93      427.13     12.02 o 
   5  13   8       70.50       79.72      6.39 o 
   0  14   8     2680.54     2768.41     36.38 o 
   2  14   8     2325.69     2452.39     23.09 o 
   4  14   8      524.16      570.24     14.56 o 
   6  14   8      112.80      121.00     11.67 o 
   1  15   8        0.34        0.38      2.05 o 
   3  15   8        2.51        1.75      3.88 o 
   5  15   8        0.20        0.88      4.57 o 
   0  16   8      397.32      408.50     16.43 o 
   2  16   8      377.09      408.53     10.59 o 
   4  16   8       59.70       75.16      6.02 o 
   1  17   8      908.66      806.22     18.35 o 
   3  17   8      318.27      346.86     13.56 o 
   5  17   8       68.14       68.05      7.91 o 
   0  18   8      680.60      665.79     24.02 o 
   2  18   8      349.50      355.90     13.04 o 
   4  18   8      108.37      109.18      8.03 o 
   1  19   8        7.36       21.35      5.40 o 
   3  19   8        3.51        7.21      5.81 o 
   0  20   8     1108.28     1063.48     37.23 o 
   2  20   8      738.28      710.36     25.03 o 
   4  20   8      267.61      245.15     14.68 o 
   1  21   8       42.84       33.16      6.40 o 
   3  21   8       33.03       16.57      6.26 o 
   0  22   8        4.02        8.12      7.89 o 
   2  22   8        2.43        0.90      6.23 o 
   1  23   8      181.28      149.76     13.53 o 
   1   1   9      402.94      579.45      8.30 o 
   3   1   9      289.57      327.05      6.27 o 
   5   1   9      181.45      174.60      5.18 o 
   7   1   9       65.92       57.48      8.02 o 
   0   2   9      405.99      643.60     12.20 o 
   2   2   9      128.29      182.39      4.93 o 
   4   2   9       60.06       66.36      3.35 o 
   6   2   9       36.85       44.84      6.19 o 
   1   3   9        0.94        7.35      1.19 o 
   3   3   9       17.93       20.26      1.84 o 
   5   3   9        6.77        9.01      2.06 o 
   7   3   9        2.92       -5.66      6.80 o 
   0   4   9     2179.20     2295.25     21.36 o 
   2   4   9      837.61      864.02     11.16 o 
   4   4   9      518.99      462.03      8.08 o 
   6   4   9       86.15       80.13      8.26 o 
   1   5   9     1739.64     1886.58     15.25 o 
   3   5   9      317.73      324.23      5.85 o 
   5   5   9       24.20       17.06      2.18 o 
   7   5   9        0.00        0.79      6.29 o 
   0   6   9     2363.52     2308.99     20.04 o 
   2   6   9     2580.32     2580.44     18.67 o 
   4   6   9      409.71      420.88      9.50 o 
   6   6   9       83.88      101.03      8.42 o 
   1   7   9      741.09      766.60     11.06 o 
   3   7   9      209.24      214.77      6.49 o 
   5   7   9       75.62       68.21      3.48 o 
   7   7   9       14.77       16.77      7.04 o 
   0   8   9     2810.39     2837.73     25.43 o 
   2   8   9     3519.57     3547.61     21.77 o 
   4   8   9      831.12      784.37     11.19 o 
   6   8   9      216.62      253.62     12.05 o 
   1   9   9        0.20        2.22      1.84 o 
   3   9   9        5.43        1.52      1.47 o 
   5   9   9        0.13        3.19      2.57 o 
   7   9   9        0.76       11.02      6.57 o 
   0  10   9     5030.81     5103.30     37.24 o 
   2  10   9     1568.20     1547.13     17.21 o 
   4  10   9      655.01      682.83     11.57 o 
   6  10   9       81.31       60.41      7.02 o 
   1  11   9      554.79      595.72      9.75 o 
   3  11   9      243.91      275.15      7.65 o 
   5  11   9       97.49       84.93      5.76 o 
   0  12   9     1582.21     1670.70     26.92 o 
   2  12   9      483.71      486.43     10.65 o 
   4  12   9      453.97      529.83     11.03 o 
   6  12   9       67.19       61.76      8.18 o 
   1  13   9        0.67       -1.33      2.18 o 
   3  13   9        5.15        4.23      2.82 o 
   5  13   9        0.19        1.59      5.20 o 
   0  14   9      860.26      817.73     20.22 o 
   2  14   9      262.94      214.04      6.34 o 
   4  14   9      327.43      391.51     12.30 o 
   6  14   9       59.02       46.92      9.77 o 
   1  15   9      604.76      516.83     12.56 o 
   3  15   9      385.80      323.37     12.82 o 
   5  15   9      117.00      102.11      8.87 o 
   0  16   9      723.73      555.04     19.37 o 
   2  16   9     1150.30     1184.02     18.90 o 
   4  16   9      382.65      356.78     12.37 o 
   1  17   9       36.97       53.63      5.33 o 
   3  17   9        2.21       -4.05      4.05 o 
   5  17   9        8.12        1.62      5.98 o 
   0  18   9      282.54      240.32     15.93 o 
   2  18   9      497.74      553.41     19.62 o 
   4  18   9      132.52      109.04      8.61 o 
   1  19   9      219.53      198.82     11.74 o 
   3  19   9      144.60      141.73     11.88 o 
   0  20   9      254.18      229.98     17.77 o 
   2  20   9       58.31       25.62      6.64 o 
   1  21   9       19.63       15.01      6.23 o 
   3  21   9        3.11       -7.76      7.76 o 
   0  22   9      439.31      520.97     28.41 o 
   2  22   9      202.35      179.25     13.88 o 
   0   0  10     9673.17     9306.20     81.04 o 
   2   0  10     1553.90     1695.46     27.51 o 
   4   0  10      776.81      848.12     18.93 o 
   6   0  10       42.91       27.11      6.88 o 
   1   1  10       43.24       30.77      2.07 o 
   3   1  10       64.94       48.63      2.46 o 
   5   1  10        5.80        4.43      1.82 o 
   7   1  10        0.30        7.30      6.23 o 
   0   2  10        4.93       26.74      2.81 o 
   2   2  10      772.66      842.69     10.20 o 
   4   2  10        4.75        0.45      1.62 o 
   6   2  10       29.05       27.95      4.74 o 
   1   3  10      808.85      864.73      9.61 o 
   3   3  10      195.38      239.04      5.28 o 
   5   3  10       15.59       18.67      2.53 o 
   7   3  10        9.71        1.22      5.27 o 
   0   4  10     1199.60     1323.33     17.00 o 
   2   4  10     2440.96     2297.59     17.16 o 
   4   4  10       98.73       73.44      3.83 o 
   6   4  10       37.21       40.86      6.62 o 
   1   5  10       41.96       45.64      2.64 o 
   3   5  10      128.39      115.86      4.60 o 
   5   5  10      154.21      160.43      5.50 o 
   7   5  10       39.31       29.66      7.48 o 
   0   6  10       72.51      100.11      4.88 o 
   2   6  10      933.27      865.27     11.15 o 
   4   6  10       48.06       30.08      2.56 o 
   6   6  10       24.94       33.15      5.97 o 
   1   7  10     1807.56     1721.90     15.59 o 
   3   7  10      421.57      465.60      9.11 o 
   5   7  10       67.31       86.03      5.66 o 
   7   7  10        5.07       13.40      5.81 o 
   0   8  10      214.89      229.47      7.99 o 
   2   8  10      966.40      975.15     12.02 o 
   4   8  10      124.80      134.72      6.21 o 
   6   8  10       79.93       78.05      7.62 o 
   1   9  10      431.72      364.39      7.73 o 
   3   9  10      446.24      441.34      8.32 o 
   5   9  10      188.31      217.14      8.87 o 
   0  10  10     8252.98     8401.03     50.06 o 
   2  10  10     4190.48     4212.05     24.34 o 
   4  10  10     2419.08     2438.66     22.42 o 
   6  10  10      523.54      524.36     22.15 o 
   1  11  10        5.34        6.88      1.99 o 
   3  11  10        8.59        4.05      1.59 o 
   5  11  10       24.78       15.85      3.97 o 
   0  12  10      712.50      658.34     17.36 o 
   2  12  10       99.90       97.31      5.21 o 
   4  12  10       49.15       51.75      4.65 o 
   6  12  10        0.30        2.02      7.09 o 
   1  13  10      558.60      501.44     10.83 o 
   3  13  10       62.32       87.73      5.25 o 
   5  13  10        1.34       -4.82      4.82 o 
   0  14  10      356.89      313.71     12.90 o 
   2  14  10      571.86      536.96     12.44 o 
   4  14  10      190.88      195.86      9.91 o 
   1  15  10      710.37      651.86     13.19 o 
   3  15  10      349.33      377.13     14.04 o 
   5  15  10      111.84      136.61     10.82 o 
   0  16  10      458.67      418.82     17.15 o 
   2  16  10      386.20      387.73     11.12 o 
   4  16  10       70.24       62.31      6.23 o 
   1  17  10     1508.33     1479.13     25.29 o 
   3  17  10      540.38      545.61     17.30 o 
   0  18  10       63.29       69.03      9.55 o 
   2  18  10       38.82       42.70      7.02 o 
   4  18  10       31.84       24.33      6.00 o 
   1  19  10      517.79      540.62     16.20 o 
   3  19  10      326.46      354.93     16.78 o 
   0  20  10      510.99      448.18     24.98 o 
   2  20  10      331.54      321.38     16.22 o 
   1  21  10       56.58       44.73      6.91 o 
   0  22  10       98.16      101.53     13.45 o 
   1   1  11     3381.54     3331.33     19.32 o 
   3   1  11     1088.37     1099.43     16.82 o 
   5   1  11      157.14      170.52      7.49 o 
   7   1  11       11.80        9.14      6.36 o 
   0   2  11      167.71      150.29      6.34 o 
   2   2  11      214.01      208.54      5.17 o 
   4   2  11       54.98       65.10      3.60 o 
   6   2  11       25.28       28.55      4.66 o 
   1   3  11     5475.08     5558.21     25.83 o 
   3   3  11     2475.30     2567.62     22.59 o 
   5   3  11      610.41      642.99     13.69 o 
   7   3  11      107.20      124.09     10.78 o 
   0   4  11        0.05       -0.83      2.09 o 
   2   4  11       40.59       38.40      2.62 o 
   4   4  11        2.95        1.19      1.97 o 
   6   4  11        0.73       -5.83      5.83 o 
   1   5  11      222.07      207.34      5.49 o 
   3   5  11        1.93        7.79      2.43 o 
   5   5  11       10.22        8.79      3.72 o 
   7   5  11       10.32        0.26      6.74 o 
   0   6  11     1192.53     1224.20     19.10 o 
   2   6  11      171.95      173.14      6.97 o 
   4   6  11       43.85       46.17      3.77 o 
   6   6  11        0.14       -2.03      5.54 o 
   1   7  11     4949.98     4814.84     28.08 o 
   3   7  11     2174.75     2336.83     24.58 o 
   5   7  11      656.54      720.75     17.28 o 
   0   8  11      289.98      327.25     10.74 o 
   2   8  11        0.83       -0.85      2.45 o 
   4   8  11        9.18       19.23      2.74 o 
   6   8  11        1.42       10.02      5.55 o 
   1   9  11       28.76       29.98      3.04 o 
   3   9  11       71.83       67.47      3.62 o 
   5   9  11       37.86       37.12      4.34 o 
   0  10  11      705.26      778.28     16.01 o 
   2  10  11      987.58     1083.80     12.57 o 
   4  10  11      143.00      106.14      6.65 o 
   6  10  11       46.99       38.59      9.45 o 
   1  11  11      299.76      333.19      9.66 o 
   3  11  11      238.89      234.71      6.47 o 
   5  11  11       55.43       61.45      6.73 o 
   0  12  11     1009.51      905.69     21.93 o 
   2  12  11      203.80      158.26      6.88 o 
   4  12  11      117.85      143.84      8.03 o 
   6  12  11        8.91       14.69     12.89 o 
   1  13  11      358.89      406.97      9.87 o 
   3  13  11      113.33      110.87      6.30 o 
   5  13  11        4.00        2.94      4.35 o 
   0  14  11      420.18      442.82     15.43 o 
   2  14  11       90.42       60.12      4.87 o 
   4  14  11      130.13      146.56      8.36 o 
   1  15  11        2.83        9.30      2.98 o 
   3  15  11       11.38        7.31      3.75 o 
   5  15  11       11.60        3.96      5.89 o 
   0  16  11     1336.35     1124.41     32.73 o 
   2  16  11     1230.99     1260.13     25.32 o 
   4  16  11      219.91      155.99      9.25 o 
   1  17  11      894.80      887.11     20.13 o 
   3  17  11      465.18      428.11     18.99 o 
   0  18  11        3.97        6.54      6.56 o 
   2  18  11       16.40       26.93      4.85 o 
   4  18  11        0.01       -1.20      6.51 o 
   1  19  11        1.04       -0.53      4.44 o 
   3  19  11        2.30       -2.69      6.25 o 
   0  20  11      226.95      297.17     19.04 o 
   2  20  11       65.30       42.17      6.22 o 
   1  21  11      208.40      250.29     14.55 o 
   0   0  12      367.79      361.13     14.11 o 
   2   0  12     1011.10      936.15     14.72 o 
   4   0  12        4.07       -1.63      4.23 o 
   6   0  12        1.72       13.98      6.29 o 
   1   1  12     3888.13     3928.45     21.24 o 
   3   1  12     2025.76     2114.39     26.39 o 
   5   1  12      442.55      505.98     16.85 o 
   0   2  12        0.02        0.65      1.85 o 
   2   2  12      334.54      325.90      8.61 o 
   4   2  12        5.63       11.84      2.08 o 
   6   2  12        0.57        0.59      4.18 o 
   1   3  12      324.33      362.31      7.52 o 
   3   3  12       46.23       40.43      2.98 o 
   5   3  12        4.28        2.27      4.53 o 
   0   4  12     1830.14     1908.92     22.33 o 
   2   4  12      211.18      243.79      6.80 o 
   4   4  12      250.06      280.27      8.33 o 
   6   4  12       14.05       12.41      4.48 o 
   1   5  12     7744.84     8011.33     37.51 o 
   3   5  12     3800.68     4031.04     33.83 o 
   5   5  12     1234.45     1314.53     23.13 o 
   0   6  12     2967.20     2826.72     31.77 o 
   2   6  12      870.75      852.30     14.60 o 
   4   6  12      724.80      731.04     15.60 o 
   6   6  12      131.38      129.47     10.42 o 
   1   7  12     1759.94     1798.45     19.45 o 
   3   7  12      652.15      640.92     14.29 o 
   5   7  12       98.13       79.30      7.63 o 
   0   8  12     6580.57     6693.93     62.80 o 
   2   8  12     6883.36     7121.38     57.41 o 
   4   8  12     2251.72     2358.98     29.07 o 
   6   8  12      717.26      816.99     36.12 o 
   1   9  12     1423.42     1535.99     18.61 o 
   3   9  12      909.75      888.96     12.37 o 
   5   9  12      263.16      250.88     13.31 o 
   0  10  12     1971.69     2016.07     27.75 o 
   2  10  12      642.30      662.31     11.04 o 
   4  10  12      356.05      387.43     12.09 o 
   6  10  12       65.71       54.10     10.22 o 
   1  11  12     2462.18     2415.19     27.01 o 
   3  11  12      869.92      904.48     15.14 o 
   5  11  12      221.48      252.65     14.36 o 
   0  12  12        0.26        3.23      3.63 o 
   2  12  12       54.79       43.10      4.03 o 
   4  12  12        8.32        0.01      3.82 o 
   1  13  12      153.75      136.16      7.18 o 
   3  13  12       78.44       61.73      5.26 o 
   5  13  12       17.89       21.88      7.65 o 
   0  14  12      136.34      175.69      9.63 o 
   2  14  12       33.33       55.48      5.51 o 
   4  14  12       39.46       50.33      5.65 o 
   1  15  12       74.63       62.56      5.31 o 
   3  15  12       80.35       83.94      6.29 o 
   0  16  12      523.42      500.41     20.58 o 
   2  16  12      226.09      207.65     11.30 o 
   4  16  12       76.81       75.10      6.91 o 
   1  17  12       61.46       93.80      7.76 o 
   3  17  12       24.35       20.50      6.22 o 
   0  18  12      125.92      130.01     12.79 o 
   2  18  12      113.15      100.70      8.26 o 
   1  19  12      295.57      319.57     14.20 o 
   3  19  12      143.73      197.29     13.77 o 
   0  20  12       82.44       72.73     10.04 o 
   2  20  12       39.48       36.36      6.05 o 
   1   1  13      408.42      367.27      6.36 o 
   3   1  13       38.90       42.79      4.88 o 
   5   1  13        0.69       -5.53      5.53 o 
   0   2  13        6.16        5.39      2.30 o 
   2   2  13       45.17       35.12      2.89 o 
   4   2  13       69.96       60.94      5.45 o 
   6   2  13       25.52       30.60      5.35 o 
   1   3  13      229.69      247.01      6.90 o 
   3   3  13      115.52       86.18      4.19 o 
   5   3  13       25.45       11.59      4.63 o 
   0   4  13      650.89      590.60     13.45 o 
   2   4  13      152.35      153.22      5.87 o 
   4   4  13       31.74       48.85      4.26 o 
   6   4  13        0.01        8.05      5.14 o 
   1   5  13      310.71      296.63      7.76 o 
   3   5  13        3.52       -1.58      2.45 o 
   5   5  13       39.85       47.92      6.25 o 
   0   6  13     1316.52     1201.49     21.54 o 
   2   6  13      632.13      605.30     13.90 o 
   4   6  13      432.90      519.78     13.52 o 
   6   6  13       86.86      111.59     10.78 o 
   1   7  13     2385.85     2268.43     23.72 o 
   3   7  13     1016.73     1009.28     21.62 o 
   5   7  13      298.70      270.33     13.10 o 
   0   8  13     2171.43     2096.13     36.72 o 
   2   8  13      971.09      883.12     21.29 o 
   4   8  13      531.08      633.90     15.65 o 
   6   8  13       97.69      113.83     13.47 o 
   1   9  13        3.31        6.78      2.68 o 
   3   9  13       40.58       28.85      4.39 o 
   5   9  13       25.75       15.49      6.74 o 
   0  10  13      275.48      244.09     11.56 o 
   2  10  13      538.64      568.73     11.76 o 
   4  10  13      147.64      128.24      8.28 o 
   1  11  13     1681.69     1664.13     18.76 o 
   3  11  13      762.76      735.22     22.13 o 
   5  11  13      153.26      144.69     11.02 o 
   0  12  13     1504.31     1273.86     28.47 o 
   2  12  13     1457.50     1472.13     27.34 o 
   4  12  13      289.09      272.41     11.44 o 
   1  13  13       15.73       19.82      3.62 o 
   3  13  13        8.19       -0.62      5.49 o 
   5  13  13        9.89       -5.70      8.47 o 
   0  14  13       14.45        4.94      4.55 o 
   2  14  13      104.20      133.84      9.67 o 
   4  14  13       14.44       10.89      4.26 o 
   1  15  13        1.71        9.69      3.90 o 
   3  15  13        3.69       -2.76      4.42 o 
   0  16  13      893.01      972.64     29.10 o 
   2  16  13      351.38      305.17     13.90 o 
   4  16  13      156.84      186.09     13.87 o 
   1  17  13       26.16       12.86      4.38 o 
   3  17  13        4.65        7.79      6.15 o 
   0  18  13      122.55      126.77     12.65 o 
   2  18  13       49.62       29.49      7.37 o 
   1  19  13       61.73       67.32      7.27 o 
   0  20  13      411.04      360.54     21.99 o 
   0   0  14     2519.80     2475.04     44.81 o 
   2   0  14     2762.70     2766.36     74.77 o 
   4   0  14      346.16      341.38     19.64 o 
   6   0  14       56.88       91.47     13.15 o 
   1   1  14     1291.05     1195.35     13.69 o 
   3   1  14      489.78      473.02     14.10 o 
   5   1  14      156.42      167.49     13.48 o 
   0   2  14      324.47      252.11      8.51 o 
   2   2  14      878.26      840.54     15.72 o 
   4   2  14      136.62      124.45      8.45 o 
   6   2  14       72.68       99.11      8.21 o 
   1   3  14       29.77       32.46      2.95 o 
   3   3  14        2.65        0.41      2.14 o 
   5   3  14        4.61        8.82      4.73 o 
   0   4  14      558.60      522.93     14.08 o 
   2   4  14       20.39       14.33      2.79 o 
   4   4  14       38.66       55.67      6.29 o 
   6   4  14        1.08        0.53      6.57 o 
   1   5  14      591.37      559.09     10.95 o 
   3   5  14      262.11      259.24      9.18 o 
   5   5  14      129.15      128.38      9.37 o 
   0   6  14     6935.66     7031.74     56.31 o 
   2   6  14     3408.67     3358.18     34.81 o 
   4   6  14     1792.82     1886.37     33.59 o 
   6   6  14      379.40      349.41     19.57 o 
   1   7  14     2716.11     2748.98     25.98 o 
   3   7  14     1466.80     1581.28     24.93 o 
   5   7  14      393.75      417.16     16.49 o 
   0   8  14      135.62      196.32     11.89 o 
   2   8  14      444.01      485.16     15.28 o 
   4   8  14      136.27      112.04      7.97 o 
   1   9  14       88.02       81.86      5.43 o 
   3   9  14       33.58       28.05      3.71 o 
   5   9  14        1.06        5.61      6.10 o 
   0  10  14      258.84      301.18     19.23 o 
   2  10  14      334.88      388.99     16.87 o 
   4  10  14       15.66        7.73      4.54 o 
   1  11  14       73.44       69.28      6.09 o 
   3  11  14       56.28       61.55      7.36 o 
   5  11  14       40.28       31.73      6.73 o 
   0  12  14      362.98      368.34     19.03 o 
   2  12  14      444.97      434.68     15.17 o 
   4  12  14      111.22       90.12      8.80 o 
   1  13  14      476.03      451.78     15.83 o 
   3  13  14      248.35      260.76     15.78 o 
   0  14  14     1212.76     1232.14     34.34 o 
   2  14  14      681.45      655.98     24.99 o 
   4  14  14      299.78      353.05     17.71 o 
   1  15  14       36.04       44.47      5.19 o 
   3  15  14       24.58       43.19      7.29 o 
   0  16  14      220.34      227.78     15.59 o 
   2  16  14      144.76      124.95     10.47 o 
   1  17  14      240.84      209.66     11.46 o 
   3  17  14      107.31       99.66      9.73 o 
   0  18  14      402.57      419.90     20.45 o 
   2  18  14      392.02      370.22     17.92 o 
   1  19  14       47.09       36.69     14.04 o 
   1   1  15      569.59      502.17      9.49 o 
   3   1  15      114.39      111.68      8.44 o 
   5   1  15        3.26        0.63      6.56 o 
   0   2  15      766.13      866.95     16.08 o 
   2   2  15      505.21      531.89     12.95 o 
   4   2  15       73.54       59.82      7.95 o 
   1   3  15       68.48       63.63      4.15 o 
   3   3  15       54.77       48.98      6.82 o 
   5   3  15       29.25       25.02      6.09 o 
   0   4  15      798.61      774.81     17.70 o 
   2   4  15      900.77      898.01     16.83 o 
   4   4  15      408.84      383.58     17.50 o 
   1   5  15      197.22      222.54      7.41 o 
   3   5  15       16.47       12.54      4.58 o 
   5   5  15        0.14        3.54      5.31 o 
   0   6  15        4.97        2.44      3.18 o 
   2   6  15       40.97       40.80      5.45 o 
   4   6  15        1.05        0.13      4.76 o 
   1   7  15     3596.41     3459.02     30.01 o 
   3   7  15     1537.16     1559.13     29.11 o 
   5   7  15      307.43      332.82     16.84 o 
   0   8  15       17.65        8.40      4.36 o 
   2   8  15       35.11       40.48      5.34 o 
   4   8  15        7.72       13.62      5.21 o 
   1   9  15      260.12      247.87     12.01 o 
   3   9  15       67.88       73.35      7.71 o 
   5   9  15        2.59        7.58      5.01 o 
   0  10  15      160.52      183.64     15.85 o 
   2  10  15       31.89       15.06      6.93 o 
   4  10  15       46.29       39.13      5.96 o 
   1  11  15     1287.44     1282.54     39.30 o 
   3  11  15      483.41      493.39     19.32 o 
   0  12  15        7.01       -4.86      8.60 o 
   2  12  15       69.67      103.00      9.90 o 
   4  12  15       11.17        9.83      5.29 o 
   1  13  15      841.27      751.84     24.24 o 
   3  13  15      331.78      310.45     17.26 o 
   0  14  15        0.05        7.99      6.45 o 
   2  14  15       27.22       37.41      6.86 o 
   1  15  15       92.79      106.03     10.11 o 
   3  15  15       59.22       78.20     10.54 o 
   0  16  15      366.74      392.54     21.09 o 
   2  16  15      146.30      127.39     11.39 o 
   1  17  15      543.92      602.62     21.81 o 
   0  18  15      593.06      685.91     32.80 o 
   0   0  16     4940.83     4778.49     58.74 o 
   2   0  16     2165.83     2052.89     39.96 o 
   4   0  16      938.90      975.30     43.50 o 
   1   1  16      758.15      695.37     11.04 o 
   3   1  16      332.13      370.76     14.13 o 
   5   1  16      123.00      170.52     12.95 o 
   0   2  16       53.76       82.13      5.98 o 
   2   2  16       23.10       26.45      3.78 o 
   4   2  16        0.05        2.84      5.58 o 
   1   3  16     1717.04     1615.60     19.62 o 
   3   3  16      940.09      935.41     26.32 o 
   5   3  16      243.37      234.46     13.86 o 
   0   4  16      321.79      302.90     11.61 o 
   2   4  16      544.84      569.42     14.68 o 
   4   4  16       79.29       69.44      8.44 o 
   1   5  16      687.90      721.42     14.12 o 
   3   5  16      388.73      443.94     18.47 o 
   5   5  16       69.05       77.91      9.20 o 
   0   6  16      260.63      269.16     10.90 o 
   2   6  16       34.94       25.94      4.85 o 
   4   6  16       64.69       86.91      9.23 o 
   1   7  16      175.28      144.45      8.06 o 
   3   7  16       15.44       15.64      5.65 o 
   5   7  16        0.15      -10.78     10.78 o 
   0   8  16       22.81       51.32      8.80 o 
   2   8  16        7.70        5.41      3.93 o 
   4   8  16        1.06        2.66      4.91 o 
   1   9  16     1722.93     1751.77     40.78 o 
   3   9  16      971.38      939.83     29.34 o 
   0  10  16       49.46       36.16     11.89 o 
   2  10  16       88.82       89.15      9.23 o 
   4  10  16        1.46        4.11      5.12 o 
   1  11  16        0.49        8.94      6.09 o 
   3  11  16       10.87        0.30      8.88 o 
   0  12  16      237.05      202.63     24.25 o 
   2  12  16      232.61      228.45     14.61 o 
   1  13  16       50.03       58.38      9.64 o 
   3  13  16       65.17       79.93      9.06 o 
   0  14  16       19.92       36.08     10.50 o 
   2  14  16       43.76       81.58      8.84 o 
   1  15  16       29.79       12.08      6.52 o 
   0  16  16      307.44      334.11     22.79 o 
   1   1  17      171.25      182.62      7.12 o 
   3   1  17       39.32       37.43      6.26 o 
   5   1  17        2.09       10.21      6.17 o 
   0   2  17     1897.54     1747.65     32.45 o 
   2   2  17     1298.61     1139.70     23.55 o 
   4   2  17      551.23      529.50     21.78 o 
   1   3  17     2060.87     1988.25     26.21 o 
   3   3  17      953.86      875.18     26.37 o 
   5   3  17      263.15      208.86     13.62 o 
   0   4  17      455.58      363.93     13.41 o 
   2   4  17      311.96      299.30     14.75 o 
   4   4  17       39.54       20.15      8.94 o 
   1   5  17       58.52       62.81      5.75 o 
   3   5  17       40.27       31.54      5.58 o 
   0   6  17        7.96        0.95      3.68 o 
   2   6  17       26.56       40.98      5.73 o 
   4   6  17        0.33       -6.23      6.23 o 
   1   7  17      213.27      186.55     10.39 o 
   3   7  17      151.68      155.35     11.73 o 
   0   8  17        4.38       -2.74      7.21 o 
   2   8  17       46.94       64.15      6.74 o 
   4   8  17       17.41       22.87      6.43 o 
   1   9  17       34.98       33.14      6.86 o 
   3   9  17       28.30       31.31      7.64 o 
   0  10  17      176.00      262.29     31.64 o 
   2  10  17       75.79       64.29      8.13 o 
   1  11  17      376.68      439.06     22.32 o 
   3  11  17      235.65      291.09     16.15 o 
   0  12  17      256.87      309.28     30.36 o 
   2  12  17       92.36       99.20     10.24 o 
   1  13  17       34.10       36.00      8.02 o 
   0  14  17        0.54      -11.62     11.62 o 
   2  14  17       10.59       27.49      6.85 o 
   1  15  17       24.35       32.28      8.16 o 
   0   0  18     1561.29     1500.25     44.03 o 
   2   0  18      697.13      662.87     24.53 o 
   4   0  18      376.63      437.44     27.05 o 
   1   1  18       68.37       82.51      6.48 o 
   3   1  18       10.58       18.94      5.39 o 
   0   2  18       81.23       90.65      8.34 o 
   2   2  18        0.74        0.68      4.55 o 
   4   2  18       13.00       29.09      9.62 o 
   1   3  18        3.12        5.16      3.59 o 
   3   3  18        2.26       -7.44      7.44 o 
   0   4  18      297.97      263.13     13.43 o 
   2   4  18      426.07      464.83     17.94 o 
   4   4  18       89.24       86.35      9.61 o 
   1   5  18      105.48      111.56      7.93 o 
   3   5  18       25.50       34.19      6.65 o 
   0   6  18      562.73      503.11     23.62 o 
   2   6  18      610.39      652.18     22.43 o 
   4   6  18      138.42      146.58     12.29 o 
   1   7  18       28.73       15.89      4.84 o 
   3   7  18        5.34        9.81      6.12 o 
   0   8  18       48.86       52.91     13.15 o 
   2   8  18        7.23       10.29      5.45 o 
   1   9  18       27.60       17.74      6.97 o 
   3   9  18        1.52        4.63      6.80 o 
   0  10  18      788.57      769.31     46.40 o 
   2  10  18      380.20      350.51     21.15 o 
   1  11  18      260.84      263.01     17.91 o 
   0  12  18      109.50      114.85     19.41 o 
   2  12  18       32.76       21.21      6.33 o 
   1  13  18      429.96      433.30     21.80 o 
   1   1  19       69.94       82.92      6.53 o 
   3   1  19       73.99       62.81      7.83 o 
   0   2  19      672.96      722.80     25.57 o 
   2   2  19      452.59      456.65     18.20 o 
   1   3  19       14.07        2.62      4.03 o 
   3   3  19        5.56       -3.58      5.55 o 
   0   4  19      575.41      731.81     25.98 o 
   2   4  19      329.80      394.36     17.07 o 
   1   5  19       82.82       62.80      7.07 o 
   3   5  19       44.94       37.26      7.07 o 
   0   6  19      413.89      428.65     24.10 o 
   2   6  19      367.04      446.72     19.17 o 
   1   7  19     1176.02     1183.48     36.80 o 
   3   7  19      546.27      558.78     22.60 o 
   0   8  19      277.92      297.54     24.39 o 
   2   8  19      306.43      327.19     16.65 o 
   1   9  19       36.35       55.31      9.64 o 
   0  10  19      160.26      185.00     20.33 o 
   2  10  19       41.33       49.68      8.93 o 
   1  11  19       60.71       48.39     11.06 o 
   0   0  20       67.97       38.96     10.99 o 
   2   0  20      102.53      127.27     14.49 o 
   1   1  20       73.24       61.26      6.99 o 
   3   1  20       88.73       97.54      9.26 o 
   0   2  20       30.70       43.82      8.42 o 
   2   2  20        0.45        0.82      5.36 o 
   1   3  20        7.60        2.28      4.82 o 
   0   4  20       31.57       10.93     10.66 o 
   2   4  20       74.11       89.00      9.08 o 
   1   5  20      198.86      195.48     11.87 o 
   0   6  20       23.81       20.05      9.69 o 
   2   6  20       51.03       66.02      8.46 o 
   1   7  20        0.80        0.11      6.80 o 
   0   8  20      268.63      273.20     31.35 o 
   1   1  21      558.21      494.07     22.84 o 
   0   2  21      255.66      293.40     25.61 o 
   1   3  21      558.77      555.22     27.60 o 
   0   4  21       80.37      107.74     16.27 o 
                                                 
